# Supplementary material for: Interferon-Induced Genes of the Expanded IFIT Family Show Conserved Antiviral Activities in Non-Mammalian Species
Source: PLoS One. 2014 Jun 20;9(6):e100015. doi: 10.1371/journal.pone.0100015 (PMC4065003; doi:10.1371/journal.pone.0100015)
Supplement: Table S1 — Sequence of specific primers designed for ORF confirmation, qPCR experiments and vector expression construction. (XLSX) [file pone.0100015.s003.xlsx]

## Sheet: Table S1
	Gene	Primers	Sequence (5'-3')	Application
	IFIT5A	5A-ORF-F	ATG AGT CTT GAC ACC TTA AG	ORF confirmation
		5A-ORF-R	TCA GTG ATT GCC CTT CAT TTC
		5A-qPCR-F	AGC CGC CCA GTT AAA GGT	RT-qPCR
		5A-qPCR-R	GGC ATC ATC CTT CTC ACC TAA C
	IFIT12A	12A-ORF-F	ATGGGAAGTACAGACATGGA	ORF confirmation
		12A-ORF-R	TTAAAATTCAAGTCTCTTCG
		12A-qPCR-F	ATCTTCAAAAGGCTGAATCAGC	RT-qPCR
		12A-qPCR-R	AGTAAACGGATGAACCCGGT
	IFIT12B	12B-ORF-F	ATG ACT TCA GAT GTT TCC AG	ORF confirmation
		12B-ORF-R	TTA CAG TAA AGA CAG TCT GA
		12B-qPCR-F	GCC CGA GGA TCA AGA GTT C	RT-qPCR
		12B-qPCR-R	AGG AGG TTG TCA GGC TGG T
		12B-F-Kozak	AGG ATG ACT TCA GAT GTT TC	Vector expression construction
		12B-R-NoStop	CAG TAA AGA CAG TCT GA
	IFIT12C	12C-ORF-F	ATG TCA GAG CAG AGT TAC AG	ORF confirmation
		12C-ORF-R	TTA TAT TTT ACA GTT GAT CTC
		12C-qPCR-F	GAT AGA GCT GTG GAG GCT T	RT-qPCR
		12C-qPCR-R	TCA GTG CGA AAT GGA TTC AG
	IFIT12D	12D-ORF-F	ATG ATG TCA GAA ATA AGT TT	ORF confirmation
		12D-ORF-R	CTA AAA GAT TGT GGA GGC AT
		12D-qPCR-F	GCC TAC TAT AGA TTC ACC TGT	RT-qPCR
		12D-qPCR-R	GGA CTC TCA GAG CAT CAT CA
	IFIT12E	12E-ORF-F	ATG AGT TTA ATT CAG GCC AG	ORF confirmation
		12E-ORF-R	TTA CAA AGA CAT AAC CTC AAG
		12E-qPCR-F	CCC ACC ACC TTG TAC TGT GG	RT-qPCR
		12E-qPCR-R	CAA TTG CTC GGA CTC GTT C
	IFIT13A	13A-ORF-F	ATG TCA GAG GAA AAT CTC AA	ORF confirmation
		13A-ORF-R	TCA ATC ATC TTT GTT TGT TG
		13A-qPCR-F	AGC TCT TCA GCA AGC CTG AC	RT-qPCR
		13A-qPCR-R	GAG CCC AGC CTG TAC AAT TT
		13A-F-Kozak	AAG ATG TCA GAG GAA AAT CT	Vector expression construction
		13A-R-NoStop	ATC ATC TTT GTT TGT TG
	IFIT17A	17A-ORF-F	ATG GAT TCT TTA CTG AAA G	ORF confirmation
		17A-ORF-R	TTA CTC CTC TTT GAG AAC AT
		17A-qPCR-F	CAC TGC AAA CTT GGT TGG TC	RT-qPCR
		17A-qPCR-R	TTC CCG AAC CCT TTG TAC C
		17A-F-Kozak	AAG ATG GAT TCT TTA CTG A	Vector expression construction
		17A-R-NoStop	CTC CTC TTT GAG AAC AT
	IFIT17B	17B-ORF-F	ATG AAT TCT TTA CTG AAA AG	ORF confirmation
		17B-ORF-R	TCA TTT CTG AGT TGT CTT GA
		17B-qPCR-F	GAA GAA TTG TCT CCT GAC AAG T	RT-qPCR
		17B-qPCR-R	ATC ACC TGG GGT TTT CAC TC
	IFIT17C	17C-ORF-F	ATG CAA GAC ATT GAG CCA CA	ORF confirmation
		17C-ORF-R	TTA ATC AGA ACT CAC GAG TC
		17C-qPCR-F	GGA AAT GAC AGG TCG CAG A	RT-qPCR
		17C-qPCR-R	GGT CTC GGC CTC TGC TAA TA
	MXab	MXab-F	CGC TGT CAG GAG TTC CGT TAC	RT-qPCR
		MXab-R	TTC CGC TGG GTC ATC AAA GT
	IFNf1	IFNΦ1-F	GAG CAC ATG AAC TCG GTG AA	RT-qPCR
		IFNΦ1-R	TGC GTA TCT TGC CAC ACA TT
	IFNf2	IFNΦ2-F	CCT CTT TGC CAA CGA CAG TT	RT-qPCR
		IFNΦ2-R	CGG TTC CTT GAG CTC TCA TC
	IFNf3	IFNΦ3-F	TTC TGC TTT GTG CAG GTT TG	RT-qPCR
		IFNΦ3-R	GGT ATA GAA ACG CGG TCG TC
	N SVCV	N-SVCV-F	TGAGGTGAGTGCTGAGGATG	RT-qPCR
		N-SVCV-R	ATACCGGACTTTGCTGATGG
	rRNA-18S	18S-F	ACC ACC CAC AGA ATC GAG AAA	RT-qPCR
		18S-R	GCC TGC GGC TTA ATT TGA CT
