# Supplementary material for: Interferon-Induced Genes of the Expanded IFIT Family Show Conserved Antiviral Activities in Non-Mammalian Species
Source: PLoS One. 2014 Jun 20;9(6):e100015. doi: 10.1371/journal.pone.0100015 (PMC4065003; doi:10.1371/journal.pone.0100015)
Supplement: Table S2 — Accession numbers of the IFIT sequences obtained from GenBank, Ensembl and Uniprot databases used to conduct phylogenetic analyses. (XLSX) [file pone.0100015.s004.xlsx]

## Sheet: Hoja1
Group	Suffix	Specie	IFIT1	IFIT1B	IFIT2	IFIT3	IFIT5	Other related genes
Mammals	Hs	Homo sapiens	NP_001539.3	NP_001010987.1	NP_001538.4	NP_001026853.1	NP_036552.1	-
	Pt	Pan troglodytes	NP_001192276.1	XP_003312807.1	XP_507902.2	NP_001182075.1	XP_003312804.1	-
	Mam	Macaca mulata	AFE78090.1	XP_001118323.1	NP_001248659.1	XP_001086192.1	XP_001086665.1	-
	Ml	Myotis lucifugus	-	-	G1QFX1	G1PV32	G1P5H9	-
	Am	Atluropoda melanoleuca	XP_002914452	XP_002914451	XP_002914449	-	XP_001917340	-
	Tt	Tursiops truncatus	ENSTTRP00000014611	-	-	-	ENSTTRP00000014612	ENSTTRP00000016138
	Ss	Sus scrofa	NP_001231292.1	-	XP_001928706.2	NP_001191324.1	XP_001925987.2	-
	Bt	Bos taurus	XP_001787879.1	-	XP_002698402.1	NP_001068882.1	NP_001069166.1	-
	Ec	Equus caballus	XP_001498851.1	XP_001496525.2	XR_131523.1	XP_001501453.2	XP_001501427.2	-
	La	Loxodonta africana	XP_003409062.1	XP_003409061.1	-	XP_003409063.1	XP_003409060.1	-
	Clf	Canis lupus familiaris	XP_848364.1	XP_848342.2	XP_536324.2	XP_848320.2	XP_543917.3	-
	Rn	Rattus norvegicus	NP_064481.1	XP_220058.2	NP_001019924.1	NP_001007695.1	-	-
	Mm	Mus musculus	NP_032357.2	NP_001095075.1	NP_032358.1	NP_034631.1	-	-
	On	Ornithorhynchus anatinus	-	-	-	-	XP_001506422.2	XP_001506725.2
	Dn	Dasypodidae novemcinctus	ENSDNOP00000016083	-	ENSDNOP00000016229	-	ENSDNOP00000006827	-
	Me	Macropus eugenii	-	-	-	-	ENSMEUP00000002189	-
Birds	Gg	Gallus gallus	-	-	-	-	XP_421662.2	-
	Tg	Taeniopygia guttata	-	-	-	-	XP_002188588.1	-
Amphibians	Xt	Xenopus tropicallis	XP_002937235.1	-	-	-	-	NP_001135660.1
			XP_002937236.1	-	-	-	-	XP_002937238.1
			XP_002944835.1	-	-	-	-	ENSXETP00000035558
Bony fish	Ci	Ctenopharyngodon idella	-	-	-	-	ADE73873.1	-
	Ca	Carassius auratus		-	-	-	AAP42145.1	-
	Tn	Tetraodon nigroviridis	-	-	-	-	CAF89887.1	-
	Om	Oncorhynchus mykiss	-	-	-	-	-	AAM18469.1
	Sas	Salmo salar	-	-	-	-	ACI34283.1	-
	Lch	Latimeria chalumnae	-	-	-	-	-	H3A6B7
	Dl	Dicentrarchus labrax	CBK52295.1	-	-	-	-	-
	Lc	Larimichthys crocea	ABY55167.1	-	-	-	-	-
