# Supplementary material for: Interferon-Induced Genes of the Expanded IFIT Family Show Conserved Antiviral Activities in Non-Mammalian Species
Source: PLoS One. 2014 Jun 20;9(6):e100015. doi: 10.1371/journal.pone.0100015 (PMC4065003; doi:10.1371/journal.pone.0100015)
Supplement: Table S3 — Identities and similarities. Percentages of identity (grey) and similarity (white) between human/murine IFIT proteins and the 10 IFIT proteins identified in zebrafish. (XLSX) [file pone.0100015.s005.xlsx]

## Sheet: Hoja1
	HsIFIT1	MmIFIT1	HsIFIT2	MmIFIT2	HsIFIT3	MmIFIT3	HsIFIT5	DrIFIT5A	DrIFIT12A	DrIFIT12B	DrIFIT12C	DrIFIT12D	DrIFIT12E	DrIFIT13A	DrIFIT17A	DrIFIT17B	DrIFIT17C
HsIFIT1		52.1	45.5	39.3	41.2	35.5	55.6	16.2	33.7	33.1	32.5	22.7	31.1	28.0	25.8	25.5	21.7
MmIFIT1	71.3		39.2	34.9	36.1	32.8	46.8	15.9	32.3	32.0	30.0	21.4	30.6	27.0	24.8	24.0	20.1
HsIFIT2	66.3	62.7		61.6	53.4	45.6	44.8	15.4	30.7	31.0	31.1	23.7	31.4	28.1	25.4	26.1	21.0
MmIFIT2	63.6	62.3	78.2		45.6	39.4	39.1	15.6	28.9	27.8	27.6	20.7	28.1	27.6	24.2	22.6	21.4
HsIFIT3	63.5	58.4	69.2	64.9		49.5	41.5	16.1	29.1	31.6	27.9	21.7	28.1	25.8	23.3	24.7	20.6
MmIFIT3	57.5	55.7	60.8	58.1	65.7		33.6	14.2	24.4	28.3	26.1	25.8	27.3	25.9	25.1	24.1	22.8
HsIFIT5	74.9	66.0	64.9	61.6	63.5	54.8		15.8	32.2	36.2	32.4	23.3	31.6	28.8	24.3	23.7	21.9
DrIFIT5A	28.7	27.6	27.6	27.6	28.6	23.8	29.2		15.7	20.6	19.1	12.4	20.1	14.9	14.6	14.1	13.2
DrIFIT12A	54.6	56.1	54.2	53.2	53.3	49.8	56.8	26.6		31.9	30.9	21.4	27.9	29.3	24.2	23.5	20.5
DrIFIT12B	59.1	56.0	55.6	55.2	53.3	48.8	61.8	30.3	56.8		49.9	35.3	49.8	30.1	24.5	25.8	22.0
DrIFIT12C	55.3	52.0	52.8	49.3	54.3	48.4	57.3	29.2	56.3	69.4		43.8	66.4	31.5	22.2	23.2	21.4
DrIFIT12D	36.6	36.5	37.9	35.8	37.3	44.4	39.0	19.6	39.0	45.6	50.7		52.2	23.6	20.2	20.7	17.7
DrIFIT12E	54.6	55.0	53.8	53.4	53.5	48.2	56.8	29.7	54.2	68.9	78.1	56.9		29.6	24.1	24.5	20.6
DrIFIT13A	51.0	50.1	50.8	51.3	49.0	49.0	48.3	24.9	49.8	54.8	51.3	40.6	52.4		25.2	25.6	22.1
DrIFIT17A	48.1	49.2	49.8	46.4	45.9	51.7	49.0	25.0	48.9	45.2	46.2	37.9	46.9	48.7		65.8	57.4
DrIFIT17B	46.7	45.4	47.2	45.8	45.9	48.7	45.6	24.6	46.8	44.6	46.0	37.5	46.9	50.8	79.2		51.8
DrIFIT17C	46.0	45.4	43.9	43.4	42.4	45.5	44.4	23.8	43.9	42.5	41.0	33.3	41.4	46.2	73.8	71.3
